# Supplementary material for: Protein Interaction Network Analysis to Investigate Stress Response, Virulence, and Antibiotic Resistance Mechanisms in Listeria monocytogenes
Source: Microorganisms. 2023 Apr 3;11(4):930. doi: 10.3390/microorganisms11040930 (PMC10144942; doi:10.3390/microorganisms11040930)
Supplement: Supplementary file 1 [file microorganisms-11-00930-s001.zip]

Archive with 4 entries (4 files):
- microorganisms-2269120-supplementary table/Table S1 - stress response network.xlsx
- microorganisms-2269120-supplementary table/Table S2 - virulence network.xlsx
- microorganisms-2269120-supplementary table/Table S3 - antibiotic resistance network.xlsx
- microorganisms-2269120-supplementary table/Table S4 - combined network.xlsx
